# Supplementary material for: St. John’s Wort Extract Ze 117 and Escitalopram Alter Plasma and Hippocampal Lipidome in a Rat Model of Chronic-Stress-Induced Depression
Source: Int J Mol Sci. 2024 Nov 26;25(23):12667. doi: 10.3390/ijms252312667 (PMC11641671; doi:10.3390/ijms252312667)
Supplement: Supplementary file 1 [file ijms-25-12667-s001.zip]

Archive with 1 entries (1 files):
- ijms-3312876-supplementary.pdf
